# Supplementary material for: Association between circulating resistin levels and thyroid dysfunction: A systematic review and meta-analysis
Source: Front Endocrinol (Lausanne). 2023 Jan 4;13:1071922. doi: 10.3389/fendo.2022.1071922 (PMC9845899; doi:10.3389/fendo.2022.1071922)
Supplement: Supplementary file 2 [file DataSheet_1.xlsx]

## Sheet: Sheet1
列1	列15	列152	列1523	列1522	列153	列1532	列154	列155	列16	列165	列1652	列1653	列1654	列166	列1663	列1664	列1662	列167	列168	列169	列1692	列170	列164	列1642	列163	列1633	列1632	列16323	列163232	列16324	列16322	列162	列17	列2	列3	列4	列5	列6	列7	列8	列9	列10	列11	列12	列13	列14	列142
author			men,/ No. (%)	Women/ No. (%)	WC (cm)				TSH			T4		TT3			FT4			FT3			BMI		age		insulin								hyperthyroidism			normal				hypothyroidism			Euthyroid				men Before treatment
										normal	After treatmentAfter treatment			patients	Controls	After treatment	patients	Controls	After treatment	patients	Controls	After treatment			patients	Controls								mean	SD	total	mean	SD	total		mean	SD	total	mean	SD	total		mean	SD
Krassas et al. 2006	Resistin (ng/ml)	hypothyroidism	6+8	47+22	95.2+15.2	95.1+11.5			67.5±56.9	1.6±1.9	4.1 ± 6.0			0.9 ± 0.5	1.7 ± 1.2	2.2 ± 0.6	7.7 ± 3.9	18.1 ± 5.9	19.3 ± 3.9				30.5±6.4	29.8±5.1	48.2±14.6	50.4±13.5	13.0+10.2	16.9+12.8													7.4	4	53	5.1	3.5	30		6.4	3.7
Krassas et al.2005	Resistin (ng/ml)	hyperthyroidism	12+10	31+13	83.8 ± 12.6	87.2 ± 9.4			0.005 ± 0.13	1.8 ± 1.9	3.5 ± 6.3			5.8 ± 2.6	1.8 ± 1.1	1.7 ± 0.7	44.7 ± 12.9	18.7 ± 6.9	19.3 ± 7.7				24.4 ± 4.5	25.3 ± 3.9	47.8 ± 13.7	47.8 ± 11.4								11	6.5	43	6.1	3.7	23
Yaturu et al. 2004	Resistin (ug)	hyperthyroidism 、hypothyroidism	15+5	54+27					0.087 ± 0.05	20.35 ± 4.2							2.72 ± 0.18		0.68 ± 0.06	10.56 ± 0.94		1.49 ± 0.13	2 5 . 7 ± 1.5	27.5 ± 1.0	42.68 ± 1.5	40 ± 2.2
Kaplan et al. 2012	Resistin (ng/mL)	hypothyroidism surgery		30	93.2 ± 14.5	92.4 ± 14.6			64.2 ± 28.4	1.0 ± 0.7							0.44 ± 0.21		1.3 ± 0.2	1.2 ± 0.5		3.2 ± 0.4	29.1 ± 6.1	28.6 ± 5.9	44.0 ± 11.6	44.0 ± 11.6															17.2	7.7	30	18.2	9.9	30
Iglesias et al. 2003	Resistin (ng/l)	hyperthyroidism	4+3+3	16+17+17					0·05 ± 0·004	1·8 ± 0·3				6·6 ± 0·9	1·8 ± 0·1		45·8 ± 3·1†	14·8 ± 0·6					22·7 ± 0·5†	25·1 ± 0·9	47·2 ± 3·9	43·1 ± 2·6	117·0 ± 9·3	86·2 ± 9·3						6.4	0.8	20	8.4	0.7	20		5.8	1	20	8.4	0.7	20	hyperthyroidism	9.6	0.5
		hypothyroidism							62·6 ± 9·0					1·2 ± 0·2			5·6 ± 0·5						28·5 ± 1·0§		51·5 ± 4·1		90·5 ± 13·6							4.5	0.4	20	2.9	0.3	20		3.4	0.5	20	2.9	0.3	20	hypothyroidism	6.2	1.2
Guldiken et al. 2008	Resistin (ng/mL)	hypothyroidism	7+2+5	18+28+20	90.1 ± 12.2	87.8 ± 15.9			44.6 ± 25.2	1.3 ± 0.6							0.63 ± 0.22	1.32 ± 0.19		2.2 ± 0.8	3.0 ± 0.7		28.6 ± 5.8	28.1 ± 6.8	41.4 ± 8.2	36.8 ± 5.6	11.5 ± 4.4	9.7 ± 8.7													7.3	2.2	25	6.4	2.1	25
		subclinical hypothyroidism			87.5 ± 11.5				8.5 ± 1.9‡								1.21 ± 0.23			2.3 ± 0.5			27.3 ± 4.8		39.7 ± 10.5		11.7 ± 5.3														2.6	1.2	25	2.4	1.5	25
Gómez-Zamudio et al. 2016	Resistin (ng/mL)	hypothyroidism			132.1 ± 14.9	128.2 ± 15.5			4.78 (2.34 － 7.4)	2.69 (2.05 － 3.5)							1.22 (1.09 － 1.5)	1.24 (1.17 － 1.4)					47.9 ± 7.8	46.2 ± 9.1	44.1 ± 11.6	44.4 ± 12.0	24.3 (15.5 － 41.3)	19.4 (13.1 － 28.9)													27.8	(17.9 － 46.2)	49	23.8	(15.0 － 30.8)	49
									< ± 2.35	2.36 － 4.06	> ± 4.07																														36.7	30.19	49	23.2	11.71	49
								TSH layering：	1.7 (0.8 － 2.1)	3.18 (2.9 － 3.72)	6.02 (4.7 － 8.9)																														6.43	(3.74 － 12.8)	49	6.2	(3.8 － 9.4)	49
								resistin	25.8 (19.7 － 35.7)	24.9 (13.7 － 36.4)	24.9 (14.4 － 41.2)																														10.56	12.92	49	7.1	4.48	49
Eke Koyuncu et al. 2013	Resistin (ng/mL)		17 men (22%)	61 women (78%)				hyperthyroidism	0.089 ± 0.090	2.10 ± 1.26							2.08 ± 1.20	0.83 ± 0.10							43.43 ± 15.66	37 ± 12.53								9.51	5.48	15	8.45	2.9	17		13.6	6.25	15	8.45	2.9	17
								hypothyroidism	50.85 ± 75.03								0.53 ± 0.23								47 .84 ± 13.31								total hyperthyroidism	12.19	7.13	30	8.45	2.9	17		12.66	6.04	31	8.45	2.9	17
																																TSH	FT4	0.05 ± 0.06	3.08 ± 0.88						94.4 ± 89.97	0.33 ± 0.14
Dimitriadis et al. 2006	Resistin (ng/ml)	hypothyroidism		11+10					72 ± 10	1 ± 0.08		1.6±0.4uU/dl	9 ± 1 uU/dl	43±10ng/dl;0.66±0.1nmol/Liter	T3 114 ± 9 ng/dl (1.8 ± 0.1 nmol/l),								24 ± 1	24 ± 1	45 ± 3	42 ± 4															3.3	0.4	11	2.8	0.2	10
Chen et al. 2016		hyperthyroidism	Control group 120+hypothyroidism 68+hyperthyroidism 76	（355 － 120）+（197 － 68）+（230 － 76）					0.41±2.22 0.004 (0.000, 16.43)	2.56±0.87 2.52 (0.51, 4.94)a							33.1±14.74 32.18 (5.21, 84.09	14.44±1.6314.29 (10.00, 19.04)		18.19±10.99 15.97 (1.81, 59.63	3.9±0.76 3.38 (2.63, 6.65		23.76 ± 2.91	24.55 ± 3.36a	45.85 ± 13.94	47.07 ± 15.15	12.21±4.76 10.15 (5.89, 30.74)	10.14±4.14 9.07 (3.64, 27.90)						18.26	33.77	230	9.11	5.08	355		10.47	7.1	197	9.11	5.08	355
		hypothyroidism							10.36±17.33 3.58 (4.98, 103.59) b								7.07±1.05 7.25 (4.28, 9.68)			2.57±0.69 2.57 (1.08, 4.67)			25.72 ± 2.89b		46.50 ± 15.64		10.98±4.76 9.74 (3.95, 29.35)							2.12 (0.94, 9.36)				1.89 (0.89, 10.29)			1.95 (0.93, 9.19)				1.89 (0.89, 10.29)
Aksoy et al. 2013	Resistin (ng/mL)	subclinical hypothyroidism		36+27	82.8±14.1	89.2±14.7		Patients and controls	6.795±1.9675	3.46±1.15							13.2850±2.8025	15.8800±4					25.7±5.2	27.2±4.8	34.9±10.2	33.6±9.8
				Before and after treatment	81.6±13.3	80.5±11.2																Before and after treatment	25.8±5.3	25.6±5.3
Akbaba et al. 2015	Resistin (ng/mL)	subclinical hypothyroidism	10+11	41+32					6.2 ± 1.3	1.9 ± 0.8						Patients and controls	0.8 ± 0.1	1.02 ± 0.2		Zainab Samir Yahya Hammo et al 2019	2019		26.1 ± 5.5	25.7 ± 4.2	36.9 ± 10.6	34.9 ± 8.4
										2.3 ± 0.8						Before and after treatment		1.2 ± 0.5						25.7 ± 4.2
Zainab Samir Yahya Hammo et al. 2019	Resistin (ng/mL)	hyperthyroidism	35+35+20						0.019 ±0.049	2.230 ± 0.10		16.151 ± 3.14	8.556±2.076	2.978 ± 0.494	1.615 ± 0.308										18 － 68									4.325	1.031	35	2.963	0.383	20		3.828	0.145	35	2.963	0.383	20
		hypothyroidism							1.712 ± 26.36			3.359 ± 0.743		0.712 ± 0.028
El Gawad et al. 2012	Resistin (ng/mL)	hyperthyroidism	8+10	32+20					0.02 ± 0.03	3.1 ± 0.12							1.95 ± 0.49	1.36 ± 0.24		4.9 ± 1.45	3.09 ± 0.73		25.0 ± 1.1	27.0 ± 0.8	26 － 42	25 － 43	12.1 ± 2.9	8.49 ± 3.0						12.5	4.38	40	5.46	1.77	30
									1.45 ± 0.43								1.39 ± 0.23			3.45 ± 0.81		After treatment	26.2 ± 1.2				11.7 ± 3.1							3.1	0.7	40	1.61	0.59	30
homa － ir									Before and after treatment								Sex control group			mean	SD	total	mean	SD	total
	mean	SD	total	mean	SD	total			mean	SD	total	mean	SD	total			Iglesias et al. 2003	women	hypothyroidism	5.7	1.2	17	8.4	0.7	20
Krassas et al. 2006	22.7	1.4	53	29.2	1.5	30	hypothyroidism	homa － ir	22.7	1.4	53	21.8	1.3	53			Iglesias et al. 2003	men	hypothyroidism	6.2	1.2	3	8.4	0.7	20
Krassas et al.2005																	Kaplan 2012	women	hypothyroidism	17.2	7.7	30	18.2	9.9	30
Yaturu et al. 2004																	Zainab Samir Yahya Hammo et al 2019	men	hypothyroidism	3.828	0.145	35	2.963	0.383	20
Kaplan et al. 2012	3.2	3.5	30	2.9	2.9	30	hypothyroidism										Aksoy et al. 2013	women	subclinical hypothyroidism	5.455	1.3825	36	5.39	2.3	27
Iglesias et al. 2003	4.5	0.4	20	2.9	0.3	20	hyperthyroidism										Dimitriadis et al. 2006	women	hypothyroidism	3.3	0.4	11	2.8	0.2	10
Guldiken et al. 2008	2.6	1.2	25	2.4	1.5	25	hypothyroidism										Krassas et al. 2006	women	hypothyroidism	7.6	4.1	47	5.1	3.5	30
	2.6	1.4	30	2.4	1.5	25	subclinical hypothyroidism
Gómez-Zamudio et al. 2016	10.56	12.92	49	7.1	4.48	49	hypothyroidism
Eke Koyuncu et al. 2013
Dimitriadis et al. 2006
	19.83	169.63	230	34.31	564.84	355	hyperthyroidism
Aksoy et al. 2013	1.76	1.11	36	2.13	1.17	27	subclinical hypothyroidism		1.8	1.2	34	2.2	1.6	34
Correlation between thyroid hormone and resistin
auther	Year		r － p	FT3		r － p	FT4		r － p	TSH		r － p	T3		r － p	T4
Krassas et al.	2006	no
Krassas et al.	2005	no
Yaturu et al.	2004	total	<0.01	0.3		<0.01	0.37		<0.05	-0.22
		hyperthyroidism	>0.05			<0.005	0.24		>0.05
		hypothyroidism	<0.02	0.39		<0.05	0.36		>0.05
Kaplan et al.	2012	no
Iglesias et al.	2003	no
Guldiken et al.	2008	no
Gómez - Zamudio et al.	2016	no							p
Eke Koyuncu et al.	2013	total hyperthyroidism							0.01	0.463
		total hypothyroidism							0.328	0.182
		hypothyroidism							0.226	0.332
		hyperthyroidism							0.08	0.466
		subclinical hypothyroidism							0.322	0.265
		subclinicalhyperthyroidism							0.904	0.034
Dimitriadis et al.	2006	no
chen et al.	2016	normal	0.766	0.06		<0.01	1.32		0.813	-0.018
		hypothyroidism	0.197	0.239		<0.01	-1.064		0.948	0.004
		hyperthyroidism	<0.001	0.408		<0.01	0.903		<0.001	-0.081
Aksoy et al.	2013	no
Akbaba et al.	2015	Before treatment							0.53	0.105
	subclinical hypothyroidism	After treatment							0.182	0.221
Zainab Samir Yahya Hammo et al.	2019	hypothyroidism							<0.01	0.821		0.14	-0.254		0.436	-0.136
		hyperthyroidism							0.922	-0.017		0.774	0.05		0.857	0.031
El Gawad et al.	2012	hyperthyroidism	0.639	0.21		0.937	0.06		0.061	0.27
[truncated: 40 more columns]
